# Supplementary material for: Heat Stress Resistance Mechanisms of Two Cucumber Varieties from Different Regions
Source: Int J Mol Sci. 2022 Feb 5;23(3):1817. doi: 10.3390/ijms23031817 (PMC8837171; doi:10.3390/ijms23031817)
Supplement: Supplementary file 1 [file ijms-23-01817-s001.zip]

Archive with 7 entries (7 files):
- Supplementary Figure S1.tif
- Supplementary Figure S2.tif
- Supplementary Figure S3.tif
- Supplementary Figure S4.tif
- Supplementary Figure S5-1.tif
- Supplementary Figure S5-2.tif
- Supplementary Table S1.xlsx
