# Supplementary material for: Heat Stress Resistance Mechanisms of Two Cucumber Varieties from Different Regions
Source: Int J Mol Sci. 2022 Feb 5;23(3):1817. doi: 10.3390/ijms23031817 (PMC8837171; doi:10.3390/ijms23031817)
Supplement: Supplementary file 1 [file ijms-23-01817-s001.zip › Supplementary Table S1.xlsx]

## Sheet: Sheet1
	Supplementary table 1.Cucumber gene ID and annotation name
	Gene ID	Symbol	Gene ID	Symbol	Gene ID	Symbol	Gene ID	Symbol	Gene ID	Symbol	Gene ID	Symbol	Gene ID	Symbol	Gene ID	Symbol
	Csa1G000550	ERF114	Csa1G597730	ERF017	Csa2G419960	HDG2	Csa3G567830	SPL13B	Csa4G051470	WRKY41	Csa5G548160	ZFP4	Csa6G167230	ERF3	Csa7G007890	PosF21
	Csa1G000700	BHLH137	Csa1G600830	DPBF3	Csa2G423590	ILR3	Csa3G598900	SCRM	Csa4G056530	BAM8	Csa5G549170	AHK4	Csa6G169310	HSFA4C	Csa7G008430	SAUR9
	Csa1G000770	ATRRP4	Csa1G612950	BHLH122	Csa2G427310	MYB44	Csa3G604110	HAI3	Csa4G061850	SCL23	Csa5G569350	RGA	Csa6G187960	DIV1	Csa7G008980	SAUR19
	Csa1G001450	SPL13B	Csa1G613580	NFYA1	Csa2G428380	WRKY15	Csa3G610800	IAA11	Csa4G063470	NPR3	Csa5G576600	ATHB-17	Csa6G188100	BSK5	Csa7G008990	SAUR23
	Csa1G002750	ZATl	Csa1G616330	SCL3	Csa2G439230	MYB9	Csa3G622450	PIF1	Csa4G063480	NPR4	Csa5G577350	GIS3	Csa6G190300	SCL14	Csa7G009020	SAUR22
	Csa1G002800	RGL1	Csa1G629180	HSFB4	Csa3G002330	WOX13	Csa3G630280	APD1	Csa4G088720	TCP4	Csa5G577350	ZFP6l	Csa6G191030	DOF3.6	Csa7G009040	SAUR24
	Csa1G004900	MYB98	Csa1G657480	WRKY2	Csa3G002610	FD	Csa3G630280	AP2	Csa4G091920	NAC062	Csa5G579040	DF1-1	Csa6G227540	BHLH30	Csa7G009070	SAUR24
	Csa1G006300	ARR5	Csa1G659020	ZFN1	Csa3G002970	LHW	Csa3G645940	TIFY10B	Csa4G095040	ZAT1l	Csa5G587110	TCP8	Csa6G289740	DOF5.3	Csa7G009130	SAUR6l2
	Csa1G007910	BHLH79	Csa1G682630	CDC5	Csa3G006770	bZIP16	Csa3G646560	RAP2-12	Csa4G124910	COL2	Csa5G587130	YY1	Csa6G296960	RAP2-7	Csa7G009140	SAUR1
	Csa1G008430	MYB35	Csa1G690370	GT2L	Csa3G008330	KAN2	Csa3G652380	AIL1	Csa4G125410	BIM2	Csa5G587160	BZIP	Csa6G301060	WOX3	Csa7G009150	SAUR14
	Csa1G009580	WRKY72	Csa1G697530	BHLH68	Csa3G008920	HSFA1D	Csa3G702640	HAT14	Csa4G159320	NFYA1	Csa5G601530	AMS	Csa6G303240	MYB59	Csa7G010800	LAX2
	Csa1G009660	BHLH47	Csa1G713680	LBD4	Csa3G011620	MYC2	Csa3G710870	WRKY40	Csa4G166950	SAP11	Csa5G603380	ZFP5	Csa6G303740	ZAT11	Csa7G012380	bZIP23
	Csa1G009700	MYB94	Csa2G000390	HSFA9	Csa3G011650	PYR1	Csa3G727990	WRKY70	Csa4G192030	RAP2-11	Csa5G603910	ARR3	Csa6G312540	GATA16	Csa7G020910	anac036
	Csa1G009790	CDF3	Csa2G000420	BHLH41	Csa3G011750	SUPERMAN	Csa3G730800	WRKY33	Csa4G193250	ANAC087	Csa5G604260	ATHB-6	Csa6G318160	RAP2-3	Csa7G022420	anac036
	Csa1G009870	NAC100	Csa2G000690	anac075	Csa3G017200	GATA26	Csa3G730890	PYL4	Csa4G196810	SCR	Csa5G604410	FLP	Csa6G327430	WRKY23	Csa7G033350	WRKY1
	Csa1G011540	UNE10	Csa2G004690	HSFC1	Csa3G017320	ERF1A	Csa3G731130	GT-3A	Csa4G286370	GATA29	Csa5G604920	ATHB-13	Csa6G338090	DOF1.2	Csa7G039240	NUC
	Csa1G012120	ZAT1l	Csa2G006270	WIN1	Csa3G018320	ERF6	Csa3G732480	Duppro	Csa4G290800	PLT2	Csa5G605720	CDF3	Csa6G344210	MYB52	Csa7G041360	BZIP61
	Csa1G013230	DnaJ21	Csa2G006790	EBF1	Csa3G019370	HAT4	Csa3G733950	LHW	Csa4G292470	RAP2-7	Csa5G605730	MYB105	Csa6G355380	NAC031	Csa7G041370	STM
	Csa1G014310	TCP5	Csa2G009480	BHLH66	Csa3G019400	ERF034	Csa3G734180	SCL9	Csa4G293330	ZAT11	Csa5G606310	NAC029	Csa6G363560	WRKY50	Csa7G043020	WRKY42
	Csa1G015080	BIM1	Csa2G011420	IAA4	Csa3G019980	ZAT9	Csa3G734230	MYB3R5	Csa4G295460	DOF3.6	Csa5G606470	WRKY3	Csa6G365140	NF-YC13	Csa7G043580	MYB33
	Csa1G015610	DOF5.4	Csa2G011450	BZIP63	Csa3G020600	SCL6	Csa3G734310	DOF2.4	Csa4G296160	WRKY49	Csa5G606610	ZFP761l	Csa6G366370	WRKY57	Csa7G044240	HDG2
	Csa1G015680	SPL6	Csa2G021550	BHLH96	Csa3G033810	YAB1	Csa3G736720	WRKY44	Csa4G305340	BSK6	Csa5G607470	BHLH49	Csa6G373190	BIM2	Csa7G044910	BHLH117
	Csa1G023050	COL16	Csa2G033890	ZFP2l	Csa3G034810	NAC026	Csa3G736740	RVE8	Csa4G305350	MYB1	Csa5G608000	BZIP42	Csa6G382950	NAC002	Csa7G044940	SCL32
	Csa1G024150	BEE3	Csa2G035330	PIF3	Csa3G035880	ZFPl	Csa3G736760	RAP2-7	Csa4G308640	AUX1	Csa5G608000	ATBZIP42	Csa6G383530	ARR9	Csa7G045590	MYB41
	Csa1G024160	MYB116	Csa2G057080	COL5	Csa3G039300	SCL18	Csa3G738980	IDD9	Csa4G312300	MYBH2	Csa5G608320	TCP12	Csa6G401330	TGA6	Csa7G046120	MYB102
	Csa1G025040	WOX1	Csa2G080170	BHLH14	Csa3G043910	SCL28	Csa3G743410	ZAT5	Csa4G312880	PYL4	Csa5G608330	BHLH30	Csa6G403070	BPE	Csa7G047400	ERF053
	Csa1G025960	WRKY33	Csa2G092800	BBM	Csa3G044510	WRKY34	Csa3G748220	ATHB-51	Csa4G314390	DREB2C	Csa5G608350	NAC008	Csa6G404200	PRE6	Csa7G049170	WRKY69
	Csa1G029570	MYB52	Csa2G100550	MYB105	Csa3G061550	PAT1	Csa3G748810	HDT3	Csa4G361820	NAC002	Csa5G608380	RAV2	Csa6G404260	WRI1	Csa7G049230	ERF9
	Csa1G029620	SGR5	Csa2G120400	BHLH91	Csa3G061560	WRKY20	Csa3G750350	HSFA3	Csa4G370550	ERF012	Csa5G608390	HHO3	Csa6G405890	ARF10	Csa7G051420	NFYC2
	Csa1G031750	HDG11	Csa2G138780	ERF062	Csa3G062590	NTL9	Csa3G775260	bZIPl	Csa4G377720	DPBF3	Csa5G609620	ERF118	Csa6G405920	GATA11	Csa7G058030	ANAC104
	Csa1G032410	anac057	Csa2G162660	GATA1	Csa3G073900	ERF7	Csa3G776860	ABI5	Csa4G436980	ARR9	Csa5G609670	COL6	Csa6G405990	ELF6	Csa7G060160	SERK2
	Csa1G032440	RVE7	Csa2G177210	ERF1B	Csa3G076520	MYB97	Csa3G782640	DOF3.5	Csa4G454150	SRK2H	Csa5G609680	LBD40	Csa6G410000	TT8	Csa7G064580	GATA24
	Csa1G033200	MYB96	Csa2G177220	ERF098	Csa3G088430	BHLH123	Csa3G800720	HAT14	Csa4G454650	SRK2B	Csa5G610430	IAA32	Csa6G411220	ACID5l	Csa7G069180	BHLH25
	Csa1G033250	CDF3	Csa2G200420	IAA14	Csa3G088930	GH3.6	Csa3G810510	BHLH130	Csa4G455680	SRK2A	Csa5G612310	WRI1	Csa6G421660	ERF3	Csa7G071440	ZAT10
	Csa1G038340	NAC100	Csa2G223670	TSO1	Csa3G098560	ZIP	Csa3G810530	BHLH60	Csa4G556180	SAUR32	Csa5G615290	PTL	Csa6G425720	NAC090	Csa7G071650	BHLH113
	Csa1G039000	BHLH72	Csa2G224260	WRKY21	Csa3G098560	ZFPl	Csa3G810580	WIP2	Csa4G571220	WIP2	Csa5G622470	NAC053	Csa6G425760	NTL8	Csa7G072880	CYCD3-1
	Csa1G039050	ZAT4	Csa2G225320	IAA7	Csa3G100800	ATNAC2	Csa3G812170	DREB2F	Csa4G608170	JUB1	Csa5G622480	ANAC052	Csa6G426970	Hispro	Csa7G073570	ABF3
	Csa1G039960	DOF1.7	Csa2G228420	HSFA6B	Csa3G101810	NAC019	Csa3G812740	WOX11	Csa4G615240	PIF1	Csa5G622500	ZAT5	Csa6G449320	ATHB-51	Csa7G073650	BHLH95
	Csa1G039980	BIM1	Csa2G236620	SRK2E	Csa3G113280	MYB4R1	Csa3G812750	MYB105	Csa4G628890	BZIP61	Csa5G622830	GATA8	Csa6G450400	CTR1	Csa7G073740	AP/B2
	Csa1G042180	TCP18	Csa2G249260	B2	Csa3G113370	ANAC034	Csa3G816030	MYB60	Csa4G629480	NAC098	Csa5G623560	SCL3	Csa6G452770	NAC061	Csa7G074880	SRK2E
	Csa1G042290	ERF118	Csa2G251490	GATA5	Csa3G114470	AIL7	Csa3G817710	BZIP17	Csa4G630010	ERF4	Csa5G623800	ARR9	Csa6G483360	VNI1	Csa7G168060	RL1
	Csa1G042340	BEE3	Csa2G257100	SAUR53	Csa3G115040	DOF4.7	Csa3G819960	TGA6	Csa4G631590	SPL4	Csa5G623900	TFIIIA	Csa6G484540	SCL26	Csa7G169070	RL1
	Csa1G042350	MYB116	Csa2G258100	SAUR51	Csa3G116640	BHLH67	Csa3G822100	ARR9	Csa4G638510	MYB77	Csa5G624430	TGA6	Csa6G486790	ERF114	Csa7G170600	RL1
	Csa1G042780	WOX1	Csa2G258610	SAUR24	Csa3G116700	WRKY12	Csa3G822220	NPR5	Csa4G639930	HSFB4	Csa5G628650	TIFY6B	Csa6G486880	WRKY13	Csa7G207020	NAC017
	Csa1G042920	TIFY6B	Csa2G258620	SAUR6	Csa3G117400	ZAT9	Csa3G822310	CDF2	Csa4G639950	anac096	Csa5G630820	HAT5	Csa6G486960	WRKY51	Csa7G236280	WRKY28
	Csa1G043000	KAN1	Csa2G258630	SAUR23	Csa3G118010	ERF034	Csa3G822390	LBD20	Csa4G641520	WRKY7	Csa5G635430	HAT7	Csa6G489940	B3-pro	Csa7G237830	JUB1
	Csa1G043020	SGR5	Csa2G258690	SAUR5	Csa3G118080	HAT3	Csa3G822440	ADAP3	Csa4G641580	ZFPl	Csa5G635950	PRE5	Csa6G489970	VRN1	Csa7G273640	NAC030
	Csa1G043040	ZHD1	Csa2G258710	SAUR6l	Csa3G118740	SAUR32	Csa3G822440	ap2pro	Csa4G641590	ERF011	Csa5G637160	ATNAC2	Csa6G489980	VRN1	Csa7G290450	STOP1
	Csa1G045480	WRKY72	Csa2G258750	SAUR24	Csa3G119240	ATHB-7	Csa3G822450	HSFB3	Csa4G641660	CYCD3-2	Csa5G637660	MYB16	Csa6G489990	VRN1	Csa7G322070	SCL1
	Csa1G045550	HAT5	Csa2G258780	SAUR6l3	Csa3G119420	DOF3.7	Csa3G824850	MYB16	Csa4G641690	MYB44	Csa5G637660	ATMYB16	Csa6G490030	DOF5.8	Csa7G324150	VIP1
	Csa1G045730	Hompro	Csa2G258800	SAUR21	Csa3G119500	BHLH13	Csa3G824990	NAC100	Csa4G642460	ZAT10	Csa5G637800	WRKY3	Csa6G490130	DOF1.7	Csa7G327730	PYL8
	Csa1G046080	DOF5.6	Csa2G263910	BHLH121	Csa3G119700	WRKY41	Csa3G825020	CDF2	Csa4G644670	bZIP5	Csa5G641610	MYB121	Csa6G490190	HHO5	Csa7G328830	WRKY46
	Csa1G046820	MYB86	Csa2G264590	LAX2	Csa3G119760	JAR1	Csa3G826680	ZHD9	Csa4G644670	AtbZIP5	Csa5G642710	BZIP42	Csa6G490870	HSFB1	Csa7G329330	ARF18
	Csa1G050050	REF6	Csa2G270780	bZIP19	Csa3G119850	GBF3	Csa3G826690	ATMYB30	Csa4G644740	ANT	Csa5G642710	ATBZIP42	Csa6G491000	SPT	Csa7G333400	PIF1
	Csa1G051590	SPL13B	Csa2G279250	AP2	Csa3G120390	CRF4	Csa3G826690	MYB30	Csa4G645240	BHLH74	Csa5G651640	MYB6	Csa6G491020	AP2	Csa7G352440	ETF
	Csa1G051740	BHLH137	Csa2G279260	ERF008	Csa3G121580	WRKY22	Csa3G835890	HAT5	Csa4G645820	HAT22	Csa5G652220	BHLH80	Csa6G491030	ERF010	Csa7G352440	APD1l
	Csa1G051760	SCRM	Csa2G285340	SHR	Csa3G121640	RVE6	Csa3G841480	BHLH106	Csa4G645980	PYL2	Csa6G003480	GL3	Csa6G491080	WRKY15	Csa7G353010	anac074
	Csa1G064670	PDF2	Csa2G285930	REM1	Csa3G124760	RAP2-11	Csa3G843820	GATA9	Csa4G646060	GATA21	Csa6G008720	AIP1	Csa6G491640	CYCD3-3	Csa7G360030	BHLH62
	Csa1G065960	ILR3	Csa2G287110	BLH4	Csa3G127150	BSK2	Csa3G848150	HAB1	Csa4G646130	MGP	Csa6G010010	WOX5	Csa6G491650	CYCD3-2	Csa7G372280	SCR
	Csa1G070590	BHLH112	Csa2G295940	LBD36	Csa3G129630	HSFA5	Csa3G848250	IDD7	Csa4G646380	NLP9	Csa6G011040	AUX1	Csa6G491690	MYB73	Csa7G375780	MYB15
	Csa1G073830	LOL2	Csa2G297180	WRKY51	Csa3G131940	FAMA	Csa3G849890	DOF1.7	Csa4G652000	WRKY40	Csa6G011720	BHLH51	Csa6G492310	YDK1	Csa7G375830	ERF098
	Csa1G074400	BHLH118l	Csa2G297220	WRKY13	Csa3G133130	ERF118	Csa3G850530	BHLH87	Csa4G652110	ZFP1	Csa6G012240	LBD21	Csa6G493310	GH3.1	Csa7G378380	BHLH155
	Csa1G074960	DOF3.5	Csa2G302300	MYB69	Csa3G134550	IAA13	Csa3G852460	ATNAC2	Csa4G652640	ERF003	Csa6G012800	PYL4	Csa6G495010	SCL32	Csa7G378410	WRKY21
	Csa1G074970	DOF1.4	Csa2G327500	NAC078	Csa3G135120	ERF1B	Csa3G852470	NAC072	Csa4G663700	WOX13	Csa6G012810	DREB2C	Csa6G495620	SHR	Csa7G378520	IAA16
	Csa1G075030	ERF12	Csa2G334550	ANAC104	Csa3G135660	BHLH104	Csa3G860270	BHLH110	Csa4G664400	NAC031	Csa6G013950	LBD13	Csa6G495860	bZIP6	Csa7G378550	UNE12
	Csa1G075060	ERF9	Csa2G338830	NAC002	Csa3G141850	ETR2	Csa3G865440	AP3	Csa4G664530	BZIP60	Csa6G017030	ERF114	Csa6G495860	AtbZIP6	Csa7G378570	BZIP10
	Csa1G076100	NAC073	Csa2G348930	KNAT6	Csa3G143570	IAA14	Csa3G866530	SAUR52	Csa5G025910	HSFA8	Csa6G031950	PAN	Csa6G496380	GRF1	Csa7G387720	HSFA6B
	Csa1G077150	TCP3	Csa2G349090	ESR1	Csa3G143580	IAA4	Csa3G872040	SAUR12	Csa5G065660	ATHB-17	Csa6G040600	SCL26	Csa6G496390	ANT	Csa7G387730	NUC
	Csa1G085390	IDD2	Csa2G350290	ARR11	Csa3G146290	HSFA6B	Csa3G872110	ZFP	Csa5G092930	SGR5	Csa6G040640	MYB62	Csa6G496990	HAT22	Csa7G391240	GID1B
	Csa1G088440	LBD1	Csa2G351640	HSFA2	Csa3G150010	MUTE	Csa3G877650	IAA29	Csa5G135350	BHLH49	Csa6G042450	CRF5	Csa6G497260	BHLH93	Csa7G405830	ERS1
	Csa1G088450	LBD11	Csa2G351760	ATH1	Csa3G164580	RAP2-3	Csa3G878210	SHN3	Csa5G137430	BZIP42	Csa6G042990	DF1	Csa6G497370	DOF5.7	Csa7G405980	GATA15
	Csa1G089510	DOF2.1	Csa2G352410	RAX2	Csa3G165640	GATA15	Csa3G878800	HY5	Csa5G139100	SAUR32	Csa6G043490	GT-2	Csa6G499060	BHLH131	Csa7G406990	ZFP6
	Csa1G103250	SAUR42	Csa2G352430	KNAT1	Csa3G165690	MYB12	Csa3G878810	OCP3	Csa5G139210	DOF4.6	Csa6G046240	DIV2	Csa6G499130	ZHD1	Csa7G407700	RGL2
	Csa1G109320	MYB36	Csa2G353500	BHLH74	Csa3G168410	WRKY48	Csa3G881870	WRKY11	Csa5G139540	PYL8	Csa6G046460	MYB33	Csa6G499720	ATHB-6	Csa7G407820	WRKY23
	Csa1G118890	BLH8	Csa2G354000	ANT	Csa3G168940	MYB78	Csa3G882960	HDP2	Csa5G139630	CRF4	Csa6G051480	DPBF3	Csa6G499740	SRK2E	Csa7G413890	MYB2
	Csa1G132120	RHI1	Csa2G354030	GRF1	Csa3G171820	SAUR36	Csa3G883020	SAUR38	Csa5G140530	SCL8	Csa6G052680	NAC017	Csa6G499870	STOP1	Csa7G428130	NFYA9
	Csa1G160590	WIP3	Csa2G354820	ZAT10	Csa3G172410	PPR	Csa3G889150	MYB3R-1	Csa5G148470	NAC012	Csa6G055940	ERF114	Csa6G500550	RAP2-4	Csa7G428260	WIP2
	Csa1G162100	TGA9	Csa2G355020	GID2	Csa3G172930	PosF21l	Csa3G889880	ATHB-5	Csa5G148660	DOF4.6	Csa6G056520	GBF4	Csa6G501990	ATHB-21	Csa7G428890	BHLH130
	Csa1G165230	NAC061	Csa2G355030	MYB44	Csa3G172980	BHLH78	Csa3G895090	IAA26	Csa5G148680	MYB5	Csa6G057150	VIP1	Csa6G502020	GBF1	Csa7G429520	HAT14
	Csa1G168870	NTL8	Csa2G356070	CYCD3-2	Csa3G173030	PosF21	Csa3G895630	ATHB-8	Csa5G148790	ARF9	Csa6G067360	AHP1	Csa6G502050	IDD1	Csa7G431330	ADAP2
	Csa1G207820	IAA27	Csa2G356600	RAP2-1	Csa3G173030	BZIP69	Csa3G895650	GATA9	Csa5G150420	ERF061	Csa6G074030	ANL2	Csa6G502620	SCL4	Csa7G431360	NUDT3
	Csa1G231530	IAA29	Csa2G356610	WOX4	Csa3G175710	NAC007	Csa3G895680	ERF043	Csa5G151530	CRF2	Csa6G076840	LBD18	Csa6G502700	GATA18	Csa7G432080	ERF003
	Csa1G240590	HSFC1	Csa2G356640	SPT	Csa3G178550	AHG1	Csa3G895950	bZIP16	Csa5G152790	MYB103	Csa6G081510	SHR	Csa6G504510	BHLH110	Csa7G432130	ERF084
	Csa1G256210	WRKY32	Csa2G356690	HSFB4	Csa3G179100	ProK	Csa3G901030	HDG5	Csa5G155480	HSFB2B	Csa6G091830	ERF113	Csa6G504690	GATA7	Csa7G432650	BLH3
	Csa1G269350	BHLH66	Csa2G357210	ABF2	Csa3G180260	DREB1C	Csa3G901180	BHLH94	Csa5G156220	BHLH120	Csa6G091850	ASR3	Csa6G505270	NAC037	Csa7G433210	DEG39
	Csa1G275920	ADAP1	Csa2G360620	MYB77	Csa3G180430	ANL2	Csa3G902270	MYC2	Csa5G157220	BHLH126	Csa6G091930	TIFY9	Csa6G505810	SAUR12	Csa7G440550	IAA19
	Csa1G364460	DREB3	Csa2G360720	DOF3.4	Csa3G181940	HSFB2A	Csa3G902310	PYR1	Csa5G160120	MYB85	Csa6G092010	ANAC083	Csa6G505860	WUS	Csa7G447000	GL2
	Csa1G397130	IAA16	Csa2G360730	REM16	Csa3G182040	LAF1	Csa3G902400	SUPERMAN	Csa5G160180	NAC007	Csa6G092560	SAUR55	Csa6G505920	BHLH121	Csa7G447040	BHLH68
	Csa1G408720	GAI	Csa2G360740	KAN4	Csa3G182760	Ham	Csa3G903490	anac071	Csa5G160210	YAB1	Csa6G094760	SPL13B	Csa6G510280	MYBH1	Csa7G447150	DREB3
	Csa1G423190	AIL5	Csa2G361490	IDD2	Csa3G183960	RVE6	Csa3G904140	APRR2	Csa5G162030	ZAT9	Csa6G095330	AHK3	Csa6G510300	PHL2	Csa7G447800	GATA24
	Csa1G425940	BHLH35	Csa2G361860	BHLH110	Csa3G187250	HDG11	Csa3G912920	GATA26	Csa5G165850	ERF1A	Csa6G095910	LHY	Csa6G511620	SCL13	Csa7G448110	RAP2-12
	Csa1G426980	WRKY11	Csa2G362390	bZIP44	Csa3G196420	ZFP4	Csa3G914600	LAF1	Csa5G166440	IAA3	Csa6G096440	NGA2	Csa6G513530	WRKY6	Csa7G448810	TIFY10B
	Csa1G433050	HAT4	Csa2G363010	DREB2D	Csa3G198490	GH3.1	Csa4G000700	TRB1	Csa5G167110	ERF106	Csa6G103520	DOF3.7	Csa6G513640	hompro	Csa7G450500	SCL29
	Csa1G467710	HSFA4A	Csa2G367240	E2FC	Csa3G199590	MYB73	Csa4G000890	BHLH85	Csa5G167120	ERF105	Csa6G104640	ERF043	Csa6G514870	PDF2	Csa7G450550	RPS3C
	Csa1G469740	WRKY65	Csa2G369200	BHLH96	Csa3G199660	CYCD3-1	Csa4G001970	RAP2-3	Csa5G175170	TCP7	Csa6G105160	DUO1	Csa6G516660	ZFPl	Csa7G450800	IDD7
	Csa1G470460	PYL5	Csa2G370420	GATA24	Csa3G207390	ERF109	Csa4G003660	BZIP53	Csa5G175870	LBD1	Csa6G106780	SAUR32	Csa6G516730	BHLH112	Csa7G452040	BHLH87
	Csa1G475990	DOF1.5	Csa2G370430	GATA25	Csa3G225830	bZIPl	Csa4G003720	WRKY65	Csa5G175930	NFYB8	Csa6G107910	BHLH14	Csa6G516940	AFB3	Csa7G452370	AHP4
	Csa1G477540	BHLH107	Csa2G370560	BHLH32	Csa3G238150	DOF4.6	Csa4G006210	ERF003	Csa5G175970	RAP2-7	Csa6G108570	UNE10	Csa6G517150	DOF1.7	Csa7G452870	HAB2
	Csa1G481720	c2h2pro	Csa2G372710	BHLH93	Csa3G264750	AS1	Csa4G006510	ZAT3l	Csa5G180920	ZAT12l	Csa6G109640	SCL6	Csa6G517310	HSFB2A	Csa7G452940	ATHB-15
	Csa1G505930	WOX2	Csa2G373410	AHP4	Csa3G282490	BHLH75	Csa4G009880	TIFY9	Csa5G182030	DOF2.4	Csa6G110820	PAT1	Csa6G517940	DOF5.4	Csa7G452960	GATA9
	Csa1G505950	DOF3.6	Csa2G373450	GATA12	Csa3G303630	MYB20	Csa4G011680	BHLH113l	Csa5G209490	MYB73	Csa6G112490	NFYB3	Csa6G517950	DOF1.4	CsaUNG026620	YAB5
	Csa1G523610	SCL33	Csa2G374590	DREB3	Csa3G346940	SAUR70	Csa4G011680	bhlhpro	Csa5G217670	PYL4	Csa6G121970	MYB15	Csa6G517960	SPL8	XLOC_000024	NFYC1
	Csa1G524760	HAI3	Csa2G375240	MYB3R-1	Csa3G354520	SPCH	Csa4G011770	ANAC083	Csa5G221950	RF2b	Csa6G124120	DFL2	Csa6G518040	ERF4	XLOC_003695	BHLH35
	Csa1G529120	MYB119	Csa2G376790	ANAC039	Csa3G357110	CRF4	Csa4G012390	WRKY75	Csa5G223070	WRKY54	Csa6G124180	DREB2C	Csa6G518170	NAC073	XLOC_004020	SAUR6l
	Csa1G536820	ARF8	Csa2G376830	BZIP9	Csa3G379740	anac074	Csa4G017190	BHLH128	Csa5G255670	ZFP4	Csa6G125240	GH3.6	Csa6G518210	ARF3	XLOC_004212	MYB4
	Csa1G538230	ATHB-14	Csa2G381650	HY5	Csa3G389850	ERF1B	Csa4G022940	DUO1	Csa5G261720	Hompro	Csa6G127320	anac036	Csa6G518270	WOX9	XLOC_009649	WRKY23
	Csa1G569090	GATA16	Csa2G381840	IAA29	Csa3G391380	BHLH3	Csa4G023020	ERF104	Csa5G269890	BHLH111	Csa6G133680	RF2bl	Csa6G518290	ERF2	XLOC_011641	MYB46
	Csa1G569480	IDD2	Csa2G382540	ERF003	Csa3G405510	PAT1	Csa4G036580	TGA1	Csa5G270900	IDD5	Csa6G133770	CRF4	Csa6G518300	ERF091	XLOC_013146	RAP2-4
	Csa1G570740	BHLH96	Csa2G382550	ERF003	Csa3G415100	ILR3	Csa4G038690	SCL4	Csa5G276460	mybpro	Csa6G135450	ANAC020	Csa6G519570	CDF4	XLOC_013923	GT-2
	Csa1G572390	NTL9	Csa2G382650	WRKY40	Csa3G416140	ILR3	Csa4G038810	IDD1	Csa5G324000	anac028	Csa6G139130	LBD4	Csa6G519620	mybht	XLOC_016998	ERF118
	Csa1G572420	AHP1	Csa2G382660	WRKY60	Csa3G431430	GH3.6	Csa4G043830	SCL15	Csa5G352090	TCP7	Csa6G139190	JUB1	Csa6G520300	HSFA4A	XLOC_017515	AGL1
	Csa1G572450	GID1C	Csa2G401240	ERF019	Csa3G444610	AHP4	Csa4G043840	SCL15	Csa5G374730	LAX3	Csa6G139770	WRKY28	Csa6G522650	WRKY71	XLOC_019260	ATMYB68
	Csa1G573650	BZIP63	Csa2G403160	TGA7	Csa3G457670	GATA9	Csa4G043850	ATHB-21	Csa5G375760	ZFPl	Csa6G141360	REV	Csa6G525430	ATHB-9	XLOC_020841	MYB63
	Csa1G573680	UNE12	Csa2G405020	RGL1	Csa3G484840	GL2	Csa4G043890	GATA5	Csa5G421370	RGA	Csa6G147590	SAUR48	Csa6G526230	WRKY35	XLOC_020958	PR1
	Csa1G574880	ABI1	Csa2G406060	WRKY45	Csa3G510960	HAT22	Csa4G043960	SRS5	Csa5G425400	MYB43	Csa6G148300	ZAT5	Csa6G526390	SUF4	XLOC_021032	BSK2
	Csa1G575100	anac075	Csa2G406660	ZFP511	Csa3G516530	IAA19	Csa4G045060	bZIP44	Csa5G434550	ARR9	Csa6G150540	HDT3	Csa6G538700	Y53	XLOC_022286	RL1
	Csa1G575180	RAX2	Csa2G406660	zinc	Csa3G523580	NAC021	Csa4G046650	GATA18	Csa5G515000	DOF3.6	Csa6G150550	HDT2	Csa7G000020	RL6
	Csa1G587970	GATA22	Csa2G408970	NAC073	Csa3G535090	MYB2	Csa4G047370	BBX18	Csa5G523000	anac044	Csa6G152350	TGA9	Csa7G000520	BHLH63
	Csa1G589140	BHLH41	Csa2G409480	NUC	Csa3G560210	ANAC083	Csa4G050120	WRKY22	Csa5G527900	ZHD4	Csa6G156050	TCP10	Csa7G007880	VPI1
	Csa1G597690	TIFY10A	Csa2G416070	BZIP34	Csa3G567330	WRKY75	Csa4G051360	CRF2	Csa5G545560	PUX2	Csa6G157640	MYBHT	Csa7G007880	BZIP29
